# Supplementary material for: Recent Updates on the Secondary Metabolites from Fusarium Fungi and Their Biological Activities (Covering 2019 to 2024)
Source: J Fungi (Basel). 2024 Nov 9;10(11):778. doi: 10.3390/jof10110778 (PMC11596042; doi:10.3390/jof10110778)
Supplement: Supplementary file 1 [file jof-10-00778-s001.zip]

Archive with 1 entries (1 files):
- jof-3270040-supplementary.pdf
